# Supplementary material for: Is Dexamethasone Helpful in Reducing Perihematoma Edema and for the Outcome of Intracerebral Hemorrhage?
Source: J Clin Med. 2026 Jan 2;15(1):352. doi: 10.3390/jcm15010352 (PMC12787224; doi:10.3390/jcm15010352)
Supplement: Supplementary file 1 [file jcm-15-00352-s001.zip]

Archive with 1 entries (1 files):
- jcm-4021101-supplementary.pdf
